# Supplementary material for: Safety of COVID-19 Vaccines among People with History of Allergy: A European Active Surveillance Study
Source: Vaccines (Basel). 2024 Sep 17;12(9):1059. doi: 10.3390/vaccines12091059 (PMC11435548; doi:10.3390/vaccines12091059)
Supplement: Supplementary file 1 [file vaccines-12-01059-s001.zip]

Archive with 1 entries (1 files):
- supplementary material-2.pdf
